# Supplementary material for: Transcriptomic Profiles of Pectoralis major Muscles Affected by Spaghetti Meat and Woody Breast in Broiler Chickens
Source: Animals (Basel). 2024 Jan 5;14(2):176. doi: 10.3390/ani14020176 (PMC10812457; doi:10.3390/ani14020176)
Supplement: Supplementary file 1 [file animals-14-00176-s001.zip]

Archive with 1 entries (1 files):
- animals-2793907-supplementary.pdf
